# Supplementary material for: The typification of Cordia flavescens Aubl., the transfer of Firensia Scop. from Cordia L. (Cordiaceae, Boraginales) to the synonymy of Ocotea Aubl. (Lauraceae), and the identity of the species of Firensia
Source: PhytoKeys. 2013 May 17;(23):19–24. doi: 10.3897/phytokeys.23.4827 (PMC3690978; doi:10.3897/phytokeys.23.4827)
Supplement: XML Treatment for Cordia flavescens [file phytokeys.23.4827-treatment1.xml]

<!DOCTYPE tp:taxon-treatment
  PUBLIC "-//TaxonX//DTD Taxonomic Treatment Publishing DTD v0 20100105//EN" "tax-treatment-NSO.dtd">
<tp:taxon-treatment xmlns:tp="http://www.plazi.org/taxpub"><tp:treatment-meta><mixed-citation publication-type="journal"><person-group><name><surname>Feuillet</surname><given-names>Christian</given-names></name></person-group><article-title>The typification of <italic>Cordia flavescens</italic> Aubl., the transfer of <italic>Firensia</italic> Scop. from <italic>Cordia</italic> L. (Cordiaceae, Boraginales) to the synonymy of <italic>Ocotea</italic> Aubl. (Lauraceae), and the identity of the species of <italic>Firensia</italic></article-title><source>PhytoKeys</source><day>17</day><month>5</month><year>2013</year><volume>2013</volume><issue>23</issue><fpage>19</fpage><lpage>24</lpage><pub-id pub-id-type="doi">10.3897/phytokeys.23.4827</pub-id></mixed-citation></tp:treatment-meta><tp:nomenclature><label>1.</label><tp:taxon-name>
                            <tp:taxon-name-part taxon-name-part-type="genus">Cordia</tp:taxon-name-part>
                            <tp:taxon-name-part taxon-name-part-type="species">flavescens</tp:taxon-name-part>
                        </tp:taxon-name><tp:taxon-authority>Aubl., Lauraceae</tp:taxon-authority><tp:nomenclature-citation-list><tp:nomenclature-citation><tp:taxon-name>Ocotea commutata</tp:taxon-name><comment> (Nees) Mez, Jahrb. Königl. Bot. Gart. Berlin 5: 327. 1889. Type: Based on <italic><tp:taxon-name>Oreodaphne commutata</tp:taxon-name></italic> Nees</comment></tp:nomenclature-citation><tp:nomenclature-citation><tp:taxon-name>Cordia flavescens</tp:taxon-name><comment> Aubl., Hist. Pl. Guiane 1: 226; 3: t. 89. 1775; not <italic><tp:taxon-name>Ocotea flavescens</tp:taxon-name></italic> Rusby 1920. Type: French Guiana. <italic>J.B. Aublet s.n</italic>. [specimens without the <italic><tp:taxon-name>Cordia</tp:taxon-name></italic> flowers](lectotype here designated BM [BM-000993950; scan!]; isotypes LINN [SM 374.6], S [04-2350; scan!])</comment></tp:nomenclature-citation><tp:nomenclature-citation><tp:taxon-name>Cordia sarmentosa</tp:taxon-name><comment> Lam., Tab. Encycl. Méthod. 1: 422. 1791; illegitimate renaming. Type: Based on <italic><tp:taxon-name>Cordia flavescens</tp:taxon-name></italic> Aubl.</comment></tp:nomenclature-citation><tp:nomenclature-citation><tp:taxon-name>Oreodaphne commutata</tp:taxon-name><comment> Nees, Syst. Laur. 428. 1836. Type: French Guiana. <italic>J. Martin s.n</italic>. (holotype B “ex P” [photos neg. F-3643, MO!, US!; scan!]; isotypes B [2 sheets, scans!], K, P! [2 sheets, scans!] and as “<italic>Martin 20</italic>” P! [scan!]</comment></tp:nomenclature-citation><tp:nomenclature-citation><tp:taxon-name>Lithocardium flavescens</tp:taxon-name><comment> (Aubl.) Kuntze, Revis. Gen. Pl. 2: 977. 1891. Type: Based on <italic><tp:taxon-name>Cordia flavescens</tp:taxon-name></italic> Aubl.</comment></tp:nomenclature-citation><tp:nomenclature-citation><tp:taxon-name>Gerascanthus flavescens</tp:taxon-name><comment> (Aubl.) Borhidi, Acta Bot. Hung. 34(3–4): 400. 1988. Type: Based on <italic><tp:taxon-name>Cordia flavescens</tp:taxon-name></italic> Aubl.</comment></tp:nomenclature-citation></tp:nomenclature-citation-list></tp:nomenclature><tp:treatment-sec sec-type="Note"><title>Note.</title><p>The holotype of <italic><tp:taxon-name>Oreodaphne commutata</tp:taxon-name></italic> can be seen at <ext-link xmlns:xlink="http://www.w3.org/1999/xlink" ext-link-type="uri" xlink:href="http://ww2.bgbm.org/herbarium/view_large.cfm?SpecimenPK=47688&amp;idThumb=253360&amp;SpecimenSequenz=1&amp;loan=0" xlink:type="simple">http://ww2.bgbm.org/herbarium/view_large.cfm?SpecimenPK=47688&amp;idThumb=253360&amp;SpecimenSequenz=1&amp;loan=0</ext-link> , and the Paris isotypes at <ext-link xmlns:xlink="http://www.w3.org/1999/xlink" ext-link-type="uri" xlink:href="http://coldb.mnhn.fr/colweb/request.do?requestaction=exec;" xlink:type="simple">http://coldb.mnhn.fr/colweb/request.do?requestaction=exec;</ext-link>  the lectotype of <italic><tp:taxon-name>Cordia flavescens</tp:taxon-name></italic> at <ext-link xmlns:xlink="http://www.w3.org/1999/xlink" ext-link-type="uri" xlink:href="http://plants.jstor.org/specimen/bm000993950" xlink:type="simple">http://plants.jstor.org/specimen/bm000993950</ext-link> , and its Stockholm isotype at <ext-link xmlns:xlink="http://www.w3.org/1999/xlink" ext-link-type="uri" xlink:href="http://plants.jstor.org/specimen/s04-2350?history=true" xlink:type="simple">http://plants.jstor.org/specimen/s04-2350?history=true</ext-link> .</p><!--PageBreak--></tp:treatment-sec></tp:taxon-treatment>
