# Supplementary material for: The typification of Cordia flavescens Aubl., the transfer of Firensia Scop. from Cordia L. (Cordiaceae, Boraginales) to the synonymy of Ocotea Aubl. (Lauraceae), and the identity of the species of Firensia
Source: PhytoKeys. 2013 May 17;(23):19–24. doi: 10.3897/phytokeys.23.4827 (PMC3690978; doi:10.3897/phytokeys.23.4827)
Supplement: XML Treatment for Firensia fusca [file phytokeys.23.4827-treatment2.xml]

<!DOCTYPE tp:taxon-treatment
  PUBLIC "-//TaxonX//DTD Taxonomic Treatment Publishing DTD v0 20100105//EN" "tax-treatment-NSO.dtd">
<tp:taxon-treatment xmlns:tp="http://www.plazi.org/taxpub"><tp:treatment-meta><mixed-citation publication-type="journal"><person-group><name><surname>Feuillet</surname><given-names>Christian</given-names></name></person-group><article-title>The typification of <italic>Cordia flavescens</italic> Aubl., the transfer of <italic>Firensia</italic> Scop. from <italic>Cordia</italic> L. (Cordiaceae, Boraginales) to the synonymy of <italic>Ocotea</italic> Aubl. (Lauraceae), and the identity of the species of <italic>Firensia</italic></article-title><source>PhytoKeys</source><day>17</day><month>5</month><year>2013</year><volume>2013</volume><issue>23</issue><fpage>19</fpage><lpage>24</lpage><pub-id pub-id-type="doi">10.3897/phytokeys.23.4827</pub-id></mixed-citation></tp:treatment-meta><tp:nomenclature><label>2.</label><tp:taxon-name>
                            <tp:taxon-name-part taxon-name-part-type="genus">Firensia</tp:taxon-name-part>
                            <tp:taxon-name-part taxon-name-part-type="species">fusca</tp:taxon-name-part>
                        </tp:taxon-name><tp:taxon-authority>Raf., Cordiaceae</tp:taxon-authority><tp:nomenclature-citation-list><tp:nomenclature-citation><tp:taxon-name>Cordia collococca</tp:taxon-name><comment> L., Sp. Pl. ed. 2, 1: 274. 1762. Lectotype (designated by <xref ref-type="bibr" rid="B13">Miller 1988</xref>, <xref ref-type="bibr" rid="B14">1999</xref>): Jamaica. <italic>P. Browne s.n</italic>. (hololectotype LINN, Savage Catalog number 253.8[scan!])</comment></tp:nomenclature-citation><tp:nomenclature-citation><tp:taxon-name>Firensia fusca</tp:taxon-name><comment> Raf., Sylva Tellur. 40. 1838; illegitimate renaming. Type: Based on <italic><tp:taxon-name>Cordia collococca</tp:taxon-name></italic> L.</comment></tp:nomenclature-citation><tp:nomenclature-citation><tp:taxon-name>Lithocardium collococca</tp:taxon-name><comment> (L.) Kuntze, Revis. Gen. Pl. 2: 438. 1891. Type: Based on <italic><tp:taxon-name>Cordia collococca</tp:taxon-name></italic> L.</comment></tp:nomenclature-citation><tp:nomenclature-citation><tp:taxon-name>Gerascanthus collococcus</tp:taxon-name><comment> (L.) Borhidi, Acta Bot. Hung. 34(3–4): 399. 1988. Type: Based on <italic><tp:taxon-name>Cordia collococca</tp:taxon-name></italic> L.</comment></tp:nomenclature-citation></tp:nomenclature-citation-list></tp:nomenclature><tp:treatment-sec sec-type="Notes"><title>Notes.</title><p>The hololectotype of <italic><tp:taxon-name>Cordia collococca</tp:taxon-name></italic> can be seen at [herb. LINN scan!; <ext-link xmlns:xlink="http://www.w3.org/1999/xlink" ext-link-type="uri" xlink:href="http://www.linnean-online.org/view/plants_alpha/cordia_callococca.html;" xlink:type="simple">http://www.linnean-online.org/view/plants_alpha/cordia_callococca.html;</ext-link>  accessed 22.01.2013].</p><p>For other synonyms, see <xref ref-type="bibr" rid="B4">Feuillet (2012</xref>: 160).</p></tp:treatment-sec><ref-list><ref id="B13"><mixed-citation xmlns:xlink="http://www.w3.org/1999/xlink" xlink:type="simple"><person-group><name name-style="western"><surname>Miller</surname><given-names>JS</given-names></name></person-group> (<year>1988</year>)<source> A revised treatment of Boraginaceae for Panama. Annals of the Missouri Botanical Garden 75: 456–521. <ext-link ext-link-type="uri" xlink:href="http://www.biodiversitylibrary.org/item/87375" xlink:type="simple">http://www.biodiversitylibrary.org/item/87375</ext-link> , </source>doi: <ext-link ext-link-type="uri" xlink:href="http://dx.doi.org/10.2307/2399433" xlink:type="simple">10.2307/2399433</ext-link></mixed-citation></ref><ref id="B14"><mixed-citation xmlns:xlink="http://www.w3.org/1999/xlink" xlink:type="simple"><person-group><name name-style="western"><surname>Miller</surname><given-names>JS</given-names></name></person-group> (<year>1999</year>)<article-title> New Boraginaceae from Tropical America 1: New species of <italic>Bourreria</italic> and <italic>Tournefortia</italic> from Costa Rica and a note on the publication of <italic>Cordia collococca</italic>.</article-title><source>Novon </source><volume>9</volume> (<issue>2</issue>): <fpage>230</fpage>-<lpage>235</lpage>. doi: <ext-link ext-link-type="uri" xlink:href="http://dx.doi.org/10.5962/bhl.title.744" xlink:type="simple">10.5962/bhl.title.744</ext-link></mixed-citation></ref><ref id="B4"><mixed-citation xmlns:xlink="http://www.w3.org/1999/xlink" xlink:type="simple"><person-group><name name-style="western"><surname>Feuillet</surname><given-names>C</given-names></name></person-group> (<year>2012</year>)<source> Boraginaceae. In: Acevedo-Rodríguez P, Strong MT (Eds) Catalogue of Seed Plants of the West Indies. Smithsonian Institution Scholarly Press, Washington, 157–174. <ext-link ext-link-type="uri" xlink:href="http://hdl.handle.net/10088/17551" xlink:type="simple">http://hdl.handle.net/10088/17551</ext-link></source></mixed-citation></ref></ref-list></tp:taxon-treatment>
