# Supplementary material for: The typification of Cordia flavescens Aubl., the transfer of Firensia Scop. from Cordia L. (Cordiaceae, Boraginales) to the synonymy of Ocotea Aubl. (Lauraceae), and the identity of the species of Firensia
Source: PhytoKeys. 2013 May 17;(23):19–24. doi: 10.3897/phytokeys.23.4827 (PMC3690978; doi:10.3897/phytokeys.23.4827)
Supplement: XML Treatment for Firensia hirsuta [file phytokeys.23.4827-treatment3.xml]

<!DOCTYPE tp:taxon-treatment
  PUBLIC "-//TaxonX//DTD Taxonomic Treatment Publishing DTD v0 20100105//EN" "tax-treatment-NSO.dtd">
<tp:taxon-treatment xmlns:tp="http://www.plazi.org/taxpub"><tp:treatment-meta><mixed-citation publication-type="journal"><person-group><name><surname>Feuillet</surname><given-names>Christian</given-names></name></person-group><article-title>The typification of <italic>Cordia flavescens</italic> Aubl., the transfer of <italic>Firensia</italic> Scop. from <italic>Cordia</italic> L. (Cordiaceae, Boraginales) to the synonymy of <italic>Ocotea</italic> Aubl. (Lauraceae), and the identity of the species of <italic>Firensia</italic></article-title><source>PhytoKeys</source><day>17</day><month>5</month><year>2013</year><volume>2013</volume><issue>23</issue><fpage>19</fpage><lpage>24</lpage><pub-id pub-id-type="doi">10.3897/phytokeys.23.4827</pub-id></mixed-citation></tp:treatment-meta><tp:nomenclature><label>3.</label><tp:taxon-name>
                            <tp:taxon-name-part taxon-name-part-type="genus">Firensia</tp:taxon-name-part>
                            <tp:taxon-name-part taxon-name-part-type="species">hirsuta</tp:taxon-name-part>
                        </tp:taxon-name><tp:taxon-authority>(Willd.) Raf., Cordiaceae</tp:taxon-authority><tp:nomenclature-citation-list><tp:nomenclature-citation><tp:taxon-name>Cordia nodosa</tp:taxon-name><comment> Lam., Tab. Encycl. 1: 422. 1792. Type: <xref ref-type="bibr" rid="B2">Aublet (1775)</xref> Hist. Pl. Guiane 3: pl. 86.</comment></tp:nomenclature-citation><tp:nomenclature-citation><tp:taxon-name>Cordia collococca</tp:taxon-name><comment> sensu J.B. Aublet, Hist. Pl. Guiane 1: 219; &amp; 3: pl. 86. 1775; non L. 1757. (= <italic><tp:taxon-name>Cordia nodosa</tp:taxon-name></italic> Lam.)</comment></tp:nomenclature-citation><tp:nomenclature-citation><tp:taxon-name>Cordia hirsuta</tp:taxon-name><comment> Willd., Sp. Pl., ed. 5 [as “4”] 1(2): 1076. 1798. Type: Based on <italic><tp:taxon-name>Cordia nodosa</tp:taxon-name></italic> Lam.</comment></tp:nomenclature-citation><tp:nomenclature-citation><tp:taxon-name>Firensia hirsuta</tp:taxon-name><comment> (Willd.) Raf., Sylva Tellur. 40. 1838. Type: Based on <italic><tp:taxon-name>Cordia nodosa</tp:taxon-name></italic> Lam.</comment></tp:nomenclature-citation><tp:nomenclature-citation><tp:taxon-name>Lithocardium nodosum</tp:taxon-name><comment> (Lam.) Kuntze, Rev. Gen. 2: 977. 1891. Type: Based on <italic><tp:taxon-name>Cordia nodosa</tp:taxon-name></italic> Lam.</comment></tp:nomenclature-citation></tp:nomenclature-citation-list></tp:nomenclature><tp:treatment-sec sec-type="Notes"><title>Notes.</title><p>Sometimes the collection from French Guiana—J.B. Aublet s.n. (BM [scan!], LINN SM-374.5 [microfiche!], P-Rousseau 5: 181! [acquired by P only in 1953])—is cited as the type of <italic><tp:taxon-name>Cordia nodosa</tp:taxon-name></italic> and <italic><tp:taxon-name>Cordia hirsuta</tp:taxon-name></italic>. In fact it is unlikely that <xref ref-type="bibr" rid="B9">Lamarck (1792</xref>, 1, 2(1): 422) or <xref ref-type="bibr" rid="B18">Willdenow (1798</xref>, 1(2): 1076) saw a specimen as they only cited Aublet plate 86.</p><p>Aublet s.n. can be seen at <ext-link xmlns:xlink="http://www.w3.org/1999/xlink" ext-link-type="uri" xlink:href="http://plants.jstor.org/specimen/bm000906214" xlink:type="simple">http://plants.jstor.org/specimen/bm000906214</ext-link> </p><p><italic><tp:taxon-name>Cordia hirsuta</tp:taxon-name></italic> Fresen. 1857 is different from <italic><tp:taxon-name>Cordia hirsuta</tp:taxon-name></italic> Willd. 1798.</p><p>For other synonyms, see <xref ref-type="bibr" rid="B7">Johnston (1935</xref>: 13–14).</p></tp:treatment-sec><ref-list><ref id="B2"><mixed-citation xmlns:xlink="http://www.w3.org/1999/xlink" xlink:type="simple"><person-group><name name-style="western"><surname>Aublet</surname><given-names>JB</given-names></name></person-group> (<year>1775</year>)<source> Histoire des Plantes de la Guiane Françoise. Didot jeune, London, Paris, 4 vol., 1–976 &amp; plates 1–392. </source>doi: <ext-link ext-link-type="uri" xlink:href="http://dx.doi.org/10.5962/bhl.title.674" xlink:type="simple">10.5962/bhl.title.674</ext-link></mixed-citation></ref><ref id="B9"><mixed-citation xmlns:xlink="http://www.w3.org/1999/xlink" xlink:type="simple"><person-group><name name-style="western"><surname>Lamarck</surname><given-names>JB</given-names></name></person-group> (<year>1792</year>)<source> Tableau Encyclopédique et Méthodique des Trois Règnes de la Nature, Botanique tome 1, vol. 2, part 1. Panckoucke, Paris, 353–440. </source>doi: <ext-link ext-link-type="uri" xlink:href="http://dx.doi.org/10.5962/bhl.title.824" xlink:type="simple">10.5962/bhl.title.824</ext-link></mixed-citation></ref><ref id="B18"><mixed-citation xmlns:xlink="http://www.w3.org/1999/xlink" xlink:type="simple"><person-group><name name-style="western"><surname>Willdenow</surname><given-names>CL</given-names></name></person-group> (<year>1798</year>)<source> Species Plantarum , ed. 4, 1(2). Nauk, Berlin, 1–1070. </source>doi: <ext-link ext-link-type="uri" xlink:href="http://dx.doi.org/10.5962/bhl.title.60064" xlink:type="simple">10.5962/bhl.title.60064</ext-link></mixed-citation></ref><ref id="B7"><mixed-citation xmlns:xlink="http://www.w3.org/1999/xlink" xlink:type="simple"><person-group><name name-style="western"><surname>Johnston</surname><given-names>IM</given-names></name></person-group> (<year>1935</year>)<source> Studies in Boraginaceae X. The Boraginaceae of northeastern South America. Journal of the Arnold Arboretum 16(1): 1–64. <ext-link ext-link-type="uri" xlink:href="http://www.biodiversitylibrary.org/item/33592" xlink:type="simple">http://www.biodiversitylibrary.org/item/33592</ext-link></source></mixed-citation></ref></ref-list></tp:taxon-treatment>
