# Supplementary material for: The typification of Cordia flavescens Aubl., the transfer of Firensia Scop. from Cordia L. (Cordiaceae, Boraginales) to the synonymy of Ocotea Aubl. (Lauraceae), and the identity of the species of Firensia
Source: PhytoKeys. 2013 May 17;(23):19–24. doi: 10.3897/phytokeys.23.4827 (PMC3690978; doi:10.3897/phytokeys.23.4827)
Supplement: XML Treatment for Firensia lutea [file phytokeys.23.4827-treatment4.xml]

<!DOCTYPE tp:taxon-treatment
  PUBLIC "-//TaxonX//DTD Taxonomic Treatment Publishing DTD v0 20100105//EN" "tax-treatment-NSO.dtd">
<tp:taxon-treatment xmlns:tp="http://www.plazi.org/taxpub"><tp:treatment-meta><mixed-citation publication-type="journal"><person-group><name><surname>Feuillet</surname><given-names>Christian</given-names></name></person-group><article-title>The typification of <italic>Cordia flavescens</italic> Aubl., the transfer of <italic>Firensia</italic> Scop. from <italic>Cordia</italic> L. (Cordiaceae, Boraginales) to the synonymy of <italic>Ocotea</italic> Aubl. (Lauraceae), and the identity of the species of <italic>Firensia</italic></article-title><source>PhytoKeys</source><day>17</day><month>5</month><year>2013</year><volume>2013</volume><issue>23</issue><fpage>19</fpage><lpage>24</lpage><pub-id pub-id-type="doi">10.3897/phytokeys.23.4827</pub-id></mixed-citation></tp:treatment-meta><tp:nomenclature><label>4.</label><tp:taxon-name>
                            <tp:taxon-name-part taxon-name-part-type="genus">Firensia</tp:taxon-name-part>
                            <tp:taxon-name-part taxon-name-part-type="species">lutea</tp:taxon-name-part>
                        </tp:taxon-name><tp:taxon-authority>Raf., Combretaceae</tp:taxon-authority><tp:nomenclature-citation-list><tp:nomenclature-citation><tp:taxon-name>Buchenavia tetraphylla</tp:taxon-name><comment> (Aubl.) R.A. Howard, J. Arnold Arbor. 64(2): 266. 1983. Type: Based on <italic><tp:taxon-name>Cordia tetraphylla</tp:taxon-name></italic> Aubl.</comment></tp:nomenclature-citation><!--PageBreak--><tp:nomenclature-citation><tp:taxon-name>Cordia tetraphylla</tp:taxon-name><comment> Aubl., Hist. Pl. Guiane 1: 224; 3: t. 88. 1775. Lectotype (designated by <xref ref-type="bibr" rid="B5">Howard 1983</xref>: 266): Plate, Aubl., Hist. Pl. Guiane 1: pl. 88, excl. f. 1-3 (1775).</comment></tp:nomenclature-citation><tp:nomenclature-citation><tp:taxon-name>Firensia lutea</tp:taxon-name><comment> Raf., Sylva Tellur. 40. 1838; illegitimate renaming. Type: Based on <italic><tp:taxon-name>Cordia tetraphylla</tp:taxon-name></italic> Aubl.</comment></tp:nomenclature-citation><tp:nomenclature-citation><tp:taxon-name>Lithocardium tetraphyllum</tp:taxon-name><comment> (Aubl.) Kuntze, Rev. Gen. 2: 977. 1891. Type: Based on <italic><tp:taxon-name>Cordia tetraphylla</tp:taxon-name></italic> Aubl.</comment></tp:nomenclature-citation><tp:nomenclature-citation><tp:taxon-name>Gerascanthus tetraphyllus</tp:taxon-name><comment> (Aubl.) Borhidi, Acta Bot. Hung. 34(3–4): 402. 1988. Type: Based on <italic><tp:taxon-name>Cordia tetraphylla</tp:taxon-name></italic> Aubl.</comment></tp:nomenclature-citation></tp:nomenclature-citation-list></tp:nomenclature><tp:treatment-sec sec-type="Note"><title>Note.</title><p>For other synonyms, see <xref ref-type="bibr" rid="B1">Acevedo and Strong (2012</xref>: 229).</p></tp:treatment-sec><ref-list><ref id="B5"><mixed-citation xmlns:xlink="http://www.w3.org/1999/xlink" xlink:type="simple"><person-group><name name-style="western"><surname>Howard</surname><given-names>RA</given-names></name></person-group> (<year>1983</year>)<source> The plates of Aublet’s Histoire des Plantes de la Guiane Françoise. Journal of the Arnold Arboretum 64(2): 255–292. <ext-link ext-link-type="uri" xlink:href="http://www.biodiversitylibrary.org/item/33627" xlink:type="simple">http://www.biodiversitylibrary.org/item/33627</ext-link></source></mixed-citation></ref><ref id="B1"><mixed-citation xmlns:xlink="http://www.w3.org/1999/xlink" xlink:type="simple"><person-group><name name-style="western"><surname>Acevedo-Rodríguez</surname><given-names>P</given-names></name><name name-style="western"><surname>Strong</surname><given-names>MT</given-names></name></person-group> (<year>2012</year>)<source> Catalogue of Seed Plants of the West Indies. Smithsonian Institution Scholarly Press, Washington, 1–1192. <ext-link ext-link-type="uri" xlink:href="http://hdl.handle.net/10088/17551" xlink:type="simple">http://hdl.handle.net/10088/17551</ext-link></source></mixed-citation></ref></ref-list></tp:taxon-treatment>
